# Supplementary material for: Psychological Impacts of COVID-19 on Healthcare Trainees and Perceptions towards a Digital Wellbeing Support Package
Source: Int J Environ Res Public Health. 2021 Oct 11;18(20):10647. doi: 10.3390/ijerph182010647 (PMC8535361; doi:10.3390/ijerph182010647)
Supplement: Supplementary file 1 [file ijerph-18-10647-s001.zip]

Archive with 3 entries (3 files):
- revised-Supplementary File S1 Interview topic guide.pdf
- revised-Supplementary File S2_Survey.pdf
- revised-Supplementary File S3 Participant ID and details.pdf
